# Supplementary material for: A Dominant-Negative Mutant of ANXA7 Impairs Calcium Signaling and Enhances the Proliferation of Prostate Cancer Cells by Downregulating the IP3 Receptor and the PI3K/mTOR Pathway
Source: Int J Mol Sci. 2023 May 16;24(10):8818. doi: 10.3390/ijms24108818 (PMC10219041; doi:10.3390/ijms24108818)
Supplement: Supplementary file 1 [file ijms-24-08818-s001.zip]

Archive with 1 entries (1 files):
- ijms-2339173-supplementary.pdf
